# Supplementary material for: Efficacy of Expressed Breast Milk Versus Sweet Solutions for Neonatal Procedural Pain: A Systematic Review and Meta-Analysis
Source: Biomedicines. 2026 Jul 13;14(7):1565. doi: 10.3390/biomedicines14071565 (PMC13406287; doi:10.3390/biomedicines14071565)
Supplement: Supplementary file 1 [file biomedicines-14-01565-s001.zip]

Archive with 1 entries (1 files):
- biomedicines-4396858-supplementary.pdf
